# Supplementary material for: Composition of Maternal Circulating Short-Chain Fatty Acids in Gestational Diabetes Mellitus and Their Associations with Placental Metabolism
Source: Nutrients. 2022 Sep 9;14(18):3727. doi: 10.3390/nu14183727 (PMC9505713; doi:10.3390/nu14183727)
Supplement: Supplementary file 1 [file nutrients-14-03727-s001.zip]

Archive with 1 entries (1 files):
- nutrients-1886243-supplementary.pdf
